# Supplementary material for: Tel1 and Rif2 Regulate MRX Functions in End-Tethering and Repair of DNA Double-Strand Breaks
Source: PLoS Biol. 2016 Feb 22;14(2):e1002387. doi: 10.1371/journal.pbio.1002387 (PMC4762649; doi:10.1371/journal.pbio.1002387)
Supplement: S1 Data — (XLSX) [file pbio.1002387.s001.xlsx]

## Sheet: Figure 2B
			ATP hydrolyzed (%)
			MRX	MR(V1269M)X
	Time (min)	0	0	0
		20	6.84091	3.8148
		40	12.02	7.29189
		60	15.5363	9.84045
			MRX	MR(V1269M)X
	Time (min)	0	0	0
		20	5.28561	3.32934
		40	10.745	6.18521
		60	15.1245	8.85394
			MRX	MR(V1269M)X
	Time (min)	0	0	0
		20	4.94107	3.31644
		40	9.70786	5.74684
		60	13.6314	8.01975
			MRX	MR(V1269M)X
	Time (min)	0	0	0
		20	4.89193	2.92007
		40	9.54949	5.28159
		60	13.3629	7.15957
mean			MRX	MR(V1269M)X
	Time (min)	0	0	0
		20	5.48988	3.34516
		40	10.5056	6.12638
		60	14.4138	8.46843
			MRX	MR(V1269M)X
std deviation	Time (min)	0	0	0
		20	0.91756	0.366215
		40	1.14037	0.860152
		60	1.0773	1.14681

## Sheet: Figure 2C
			dsDNA bound (%)
			Rad50	Rad50-V1269M
	Concentration (nM)	0	0	0
		50	29.39	0.23
		100	66.81	26.76
		200	97.07	70.33
			Rad50	Rad50-V1269M
	Concentration (nM)	0	0	0
		50	25.13	3.27
		100	71.12	33.96
		200	98.22	59.59
			Rad50	Rad50-V1269M
	Concentration (nM)	0	0	0
		50	25.41	2.1
		100	63.78	30.25
		200	90.68	64.99
mean			Rad50	Rad50-V1269M
	Concentration (nM)	0	0	0
		50	26.6433	1.86667
		100	67.2367	30.3233
		200	95.3233	64.97
			Rad50	Rad50-V1269M
std deviation	Concentration (nM)	0	0	0
		50	2.3828	1.53337
		100	3.68855	3.60056
		200	4.06215	5.37003

## Sheet: Figure 2D
			dsDNA bound (%)
			MRX	MR(V1269M)X
	Concentration (nM)	0	0	0
		10	15.33	8.26
		20	28.27	24.35
		40	85.57	75.67
			MRX	MR(V1269M)X
	Concentration (nM)	0	0	0
		10	9.69	6.03
		20	21.46	18.24
		40	81.54	72.21
			MRX	MR(V1269M)X
	Concentration (nM)	0	0	0
		10	11.01	7.13
		20	25.03	21.93
		40	82.06	74.92
mean			MRX	MR(V1269M)X
	Concentration (nM)	0	0	0
		10	12.01	7.14
		20	24.92	21.5067
		40	83.0567	74.2667
			MRX	MR(V1269M)X
std deviation	Concentration (nM)	0	0	0
		10	2.94998	1.11503
		20	3.40633	3.07692
		40	2.19208	1.82017

## Sheet: Figure 3A
0.6 kb from DSB
		Rad50-HA
					Mean	Std deviation
Time (hr)	0	0.56	0.87	0.67	0.7	0.157162
	1	19.21	22.32	18.2	19.91	2.14735
	2	38.99	45.67	35	39.8867	5.39122
	3	60.36	53.61	67.8	60.59	7.0978
		Rad50-V1269M-HA
					Mean	Std deviation
Time (hr)	0	0.52	0.61	0.92	0.683333	0.209841
	1	10.11	8.67	9.22	9.33333	0.726659
	2	29.12	33.65	27.88	30.2167	3.03731
	3	34.11	25.67	29.99	29.9233	4.22039
		Untagged
					Mean	Std deviation
Time (hr)	0	0.34	0.45	0.63	0.473333	0.146401
	1	1.56	1.77	2.17	1.83333	0.309892
	2	2.43	4.66	2.89	3.32667	1.17738
	3	4.24	5.23	3.45	4.30667	0.891871
1.8 kb from DSB
		Rad50-HA
					Mean	Std deviation
Time (hr)	0	0.24	0.58	0.44	0.42	0.17088
	1	10.45	9.56	7.67	9.22667	1.41966
	2	16.89	24.11	19.87	20.29	3.62828
	3	32.13	25.89	31.78	29.9333	3.506
		Rad50-V1269M-HA
					Mean	Std deviation
Time (hr)	0	0.53	0.4	0.49	0.473333	0.0665833
	1	1.45	2.87	3.04	2.45333	0.87306
	2	8.65	11.11	9.56	9.77333	1.2438
	3	14.52	11.06	12.08	12.5533	1.7779
		Untagged
					Mean	Std deviation
Time (hr)	0	0.11	0.43	0.23	0.256667	0.161658
	1	1.77	1.72	1.54	1.67667	0.120968
	2	2.67	3.76	1.94	2.79	0.915915
	3	4.93	5.33	5.03	5.09667	0.208167

## Sheet: Figure 3B
Mre11-Myc
0.6 kb from DSB
		wt
					Mean	Std deviation
Time (hr)	0	1.08	1.72	0.124	0.974667	0.803197
	1	110.9	120.74	105.89	112.51	7.55478
	2	183.67	210.87	177.9	190.813	17.6075
	3	245.09	220.45	244.55	236.697	14.0726
		rad50-V1269M
					Mean	Std deviation
Time (hr)	0	1.78	1.05	1.45	1.42667	0.365559
	1	76.64	90.56	80.23	82.4767	7.22684
	2	164.1	133.7	142.9	146.9	15.5897
	3	145.1	157.89	174.32	159.103	14.6477
		Untagged
					Mean	Std deviation
Time (hr)	0	1.89	2.01	1.56	1.82	0.233024
	1	2.04	2.34	1.99	2.12333	0.189297
	2	3.89	4.23	2.67	3.59667	0.820325
	3	5.89	6.45	5.33	5.89	0.56
1.8 kb from DSB
		wt
					Mean	Std deviation
Time (hr)	0	0.62	0.98	0.89	0.83	0.18735
	1	20.39	26.89	24.78	24.02	3.31598
	2	52	56.99	42.88	50.6233	7.15503
	3	58	51.43	62.45	57.2933	5.54388
		rad50-V1269M
					Mean	Std deviation
Time (hr)	0	0.78	1.02	0.99	0.93	0.130767
	1	4.86	5.89	7.44	6.06333	1.2987
	2	12.45	20.99	15.89	16.4433	4.29681
	3	22.89	23.9	22.9	23.23	0.580259
		Untagged
					Mean	Std deviation
Time (hr)	0	2.56	1.53	1.09	1.72667	0.754476
	1	2.78	1.78	1.67	2.07667	0.611583
	2	4.89	3.67	3.09	3.88333	0.918767
	3	4.78	5.78	6.94	5.83333	1.08099

## Sheet: Figure 3E
Tel1-HA
0.6 kb from DSB
		wt
					Mean	Std deviation
Time (hr)	0	0.88	0.56	0.54	0.66	0.190788
	1	4.94	5.78	6.8	5.84	0.93145
	2	11.79	12.98	13.3	12.69	0.795676
	3	12.11	12.4	11.12	11.8767	0.671143
		rad50-V1269M
					Mean	Std deviation
Time (hr)	0	1.04	0.77	0.99	0.933333	0.143643
	1	4.07	3.89	2	3.32	1.14669
	2	4.96	6.98	6.07	6.00333	1.01165
	3	6.63	7.98	5.22	6.61	1.38011
		Untagged
					Mean	Std deviation
Time (hr)	0	1.06	0.78	0.67	0.836667	0.20108
	1	1.08	0.56	0.98	0.873333	0.275923
	2	3	2.06	1.89	2.31667	0.597857
	3	3.45	2.87	2.78	3.03333	0.363639
1.8 kb from DSB
		wt
					Mean	Std deviation
Time (hr)	0	0.78	0.61	1	0.796667	0.195533
	1	2.84	3.66	2.78	3.09333	0.491664
	2	9.07	8.55	9.22	8.94667	0.351615
	3	7.4	8.9	8.22	8.17333	0.751088
		rad50-V1269M
					Mean	Std deviation
Time (hr)	0	1.33	0.78	1.67	1.26	0.44911
	1	1.92	1.5	1.45	1.62333	0.258134
	2	4.34	4.99	3.98	4.43667	0.511892
	3	6.06	6.22	4.55	5.61	0.921466
		Untagged
					Mean	Std deviation
Time (hr)	0	1.99	0.54	1	1.17667	0.740968
	1	1.02	0.88	0.98	0.96	0.072111
	2	2.6	1.78	1.67	2.01667	0.508167
	3	3.1	2.22	2.56	2.62667	0.443772

## Sheet: Figure 4F
		cells with 2 foci/200 cells (%)
					Mean	Std deviation
wt	time 0	8	7	8.5	7.83333	0.763763
	time 1hr	9	10	9	9.33333	0.57735
	time 2hr	11	10	9.5	10.1667	0.763763
	time 3hr	11.5	10.5	10	10.6667	0.763763
					Mean	Std deviation
tel1D	time 0	8	8.5	7.5	8	0.5
	time 1hr	16.5	18	17	17.1667	0.763763
	time 2hr	22	21	21.5	21.5	0.5
	time 3hr	18	19	23	20	2.64575
					Mean	Std deviation
rad50-V1269M	time 0	11	9	10.5	10.1667	1.04083
	time 1hr	28	26.5	24	26.1667	2.02073
	time 2hr	28	26.5	29	27.8333	1.25831
	time 3hr	26	30	28	28	2
					Mean	Std deviation
tel1D rad50-V1269M	time 0	10.5	13.5	12.5	12.1667	1.52753
	time 1hr	45	50	47	47.3333	2.51661
	time 2hr	62.5	58.5	56	59	3.27872
	time 3hr	53	56	60	56.3333	3.51188
					Mean	Std deviation
mre11D	time 0	16.5	16	19	17.1667	1.60728
	time 1hr	36	40.5	35.5	37.3333	2.75379
	time 2hr	59	57.5	55.5	57.3333	1.75594
	time 3hr	58	57	60	58.3333	1.52753

## Sheet: Figure 4G
	cells with 2 foci/200 cells (%)
				Mean	Std deviation
wt	2	2.5	3	2.5	0.5
tel1D	13.76	11.98	11	12.2467	1.39919
rad50-V1269M	18.4	20	21.3	19.9	1.45258
tel1D rad50-V1269M	52.5	49	47.9	49.8	2.40208
mre11D	51	52.3	55	52.7667	2.04042

## Sheet: Figure 4H
	cells with 2 foci/200 cells (%)
				Mean	Std deviation
wt	5	4	5.5	4.83333	0.763763
tel1D	5.5	4	4	4.5	0.866025
rad50-V1269M	5	6	7	6	1
tel1D rad50-V1269M	9	11.2	10.5	10.2333	1.12398
mre11D	17.5	15.5	18.5	17.1667	1.52753

## Sheet: Figure 4I
	cells with 2 foci/200 cells (%)
				Mean	Std deviation
wt	4	5	3	4	1
tel1D	10	14	12	12	2
rad50-V1269M	21	25	23	23	2
tel1D rad50-V1269M	52	55	60	55.6667	4.04145

[truncated: 19 more sheets: Figure 5C, Figure 5E , Figure 6C, Figure 6F, Figure 7A, Figure 7B, Figure 7C, Figure 7D, Figure 8A, Figure 8B, Figure 8D, Figure 8E, Figure 9A, Figure 9B, Figure 9C, Figure 10A, Figure 10B, Figure 10C, S1C Figure]
